# Supplementary material for: Somatic PIK3R1 mutations in the iSH2 domain are accessible to PI3Kα inhibition
Source: EMBO Mol Med. 2025 May 19;17(7):1556–74. doi: 10.1038/s44321-025-00249-9 (PMC12254339; doi:10.1038/s44321-025-00249-9)
Supplement: Supplementary file 3 — Source data Fig. 1 [file 44321_2025_249_MOESM3_ESM.zip]

Archive with 26 entries (25 files):
- Figure 1/
- Figure 1/1A_Quantification_PAKT_PS6RP.xlsx
- Figure 1/1B_blot_akt.tif
- Figure 1/1B_blot_p85.tif
- Figure 1/1B_blot_p_akt.tif
- Figure 1/1B_blot_p_s6rp.tif
- Figure 1/1B_blot_quantification.xlsx
- Figure 1/1B_blot_s6rp.tif
- Figure 1/1B_blot_summary.pdf
- Figure 1/1B_blot_tubulin.tif
- Figure 1/1C_blot_akt.tif
- Figure 1/1C_blot_p85.tif
- Figure 1/1C_blot_p_akt.tif
- Figure 1/1C_blot_p_s6rp.tif
- Figure 1/1C_blot_quantification.xlsx
- Figure 1/1C_blot_s6rp.tif
- Figure 1/1C_blot_summary.pdf
- Figure 1/1C_blot_tubulin.tif
- Figure 1/P-AKT_Panel_1.tif
- Figure 1/P-AKT_Panel_2.tif
- Figure 1/P-AKT_Panel_3.tif
- Figure 1/P-AKT_Panel_4.tif
- Figure 1/P-S6RP_Panel_1.tif
- Figure 1/P-S6RP_Panel_2.tif
- Figure 1/P-S6RP_Panel_3.tif
- Figure 1/P-S6RP_Panel_4.tif
