# Supplementary material for: Somatic PIK3R1 mutations in the iSH2 domain are accessible to PI3Kα inhibition
Source: EMBO Mol Med. 2025 May 19;17(7):1556–74. doi: 10.1038/s44321-025-00249-9 (PMC12254339; doi:10.1038/s44321-025-00249-9)
Supplement: Supplementary file 3 — Source data Fig. 1 [file 44321_2025_249_MOESM3_ESM.zip › Figure 1/1A_Quantification_PAKT_PS6RP.xlsx]

## Sheet: Description
Table	Description
PAKT	P-AKT positive surface (%)
PS6RP	P-S6RP positive surface (%)

## Sheet: PAKT
P-AKT positive surface (%)
Controls	Patients
2.34	3.83
1.4	4.32
3.55	4.07

## Sheet: PS6RP
P-S6RP positive surface (%)
Controls	Patients
3.3765	3.0038
2.5191	2.4423
0.5633	1.916
