# Supplementary material for: Somatic PIK3R1 mutations in the iSH2 domain are accessible to PI3Kα inhibition
Source: EMBO Mol Med. 2025 May 19;17(7):1556–74. doi: 10.1038/s44321-025-00249-9 (PMC12254339; doi:10.1038/s44321-025-00249-9)
Supplement: Supplementary file 3 — Source data Fig. 1 [file 44321_2025_249_MOESM3_ESM.zip › Figure 1/1B_blot_quantification.xlsx]

## Sheet: Description
Table	Description
P-AKT	Fold-change versus PIK3R1^WT + DMSO (P-AKT/tubulin)
P-S6RP	Fold-change versus PIK3R1^WT + DMSO (P-S6RP/tubulin)
Groups	PIK3R1WT, PIK3R1c.1735_1740del, PIK3R1c.1372_1373dupAAA
Treatment	DMSO, Alpelisib 0.1µM, Alpelisib 1µM

## Sheet: 1.P-AKT (del)
	PIK3R1WT				PIK3R1c.1735_1740del
DMSO	1	1	1	1	12.708	11.12	9.12531	14.2499
Alpelisib 0.1µM	0.545523	0.813619	0.510334	0.827909	5.42497	7.58054	7.65788	4.82765
Alpelisib 1µM	0.380653	0.374827	0.234034	0.783636	4.91843	5.2323	5.64939	4.29845
Compare cell means regardless of rows and columns
Number of families	1
Number of comparisons per family	3
Alpha	0.05
Šídák's multiple comparisons test	Mean Diff,	95,00% CI of diff,	Below threshold?	Summary	Adjusted P Value
DMSO:PIK3R1WT vs. DMSO:PIK3R1c.1735_1740del	-10.8	-12,86 to -8,741	Yes	****	<0,0001
DMSO:PIK3R1c.1735_1740del vs. Alpelisib 0.1µM:PIK3R1c.1735_1740del	5.428	3,368 to 7,488	Yes	****	<0,0001
DMSO:PIK3R1c.1735_1740del vs. Alpelisib 1µM:PIK3R1c.1735_1740del	6.776	4,716 to 8,836	Yes	****	<0,0001
Test details	Mean 1	Mean 2	Mean Diff,	SE of diff,	N1	N2	t	DF
DMSO:PIK3R1WT vs. DMSO:PIK3R1c.1735_1740del	1	11.8	-10.8	0.7829	4	4	13.8	18
DMSO:PIK3R1c.1735_1740del vs. Alpelisib 0.1µM:PIK3R1c.1735_1740del	11.8	6.373	5.428	0.7829	4	4	6.933	18
DMSO:PIK3R1c.1735_1740del vs. Alpelisib 1µM:PIK3R1c.1735_1740del	11.8	5.025	6.776	0.7829	4	4	8.655	18

## Sheet: 2.P-S6RP (del)
	PIK3R1WT				PIK3R1c.1735_1740del
DMSO	1	1	1	1	1.10259	1.35815	1.26294	1.31119
Alpelisib 0.1µM	0.977773	1.21526	0.723955	1.28267	1.09738	1.38859	1.19606	1.37178
Alpelisib 1µM	0.856367	0.982785	0.570692	1.14115	1.17748	1.34771	1.05858	1.10743
Compare cell means regardless of rows and columns
Number of families	1
Number of comparisons per family	3
Alpha	0.05
Šídák's multiple comparisons test	Mean Diff,	95,00% CI of diff,	Below threshold?	Summary	Adjusted P Value
DMSO:PIK3R1WT vs. DMSO:PIK3R1c.1735_1740del	-0.2587	-0,5726 to 0,05512	No	ns	0.1255
DMSO:PIK3R1c.1735_1740del vs. Alpelisib 0.1µM:PIK3R1c.1735_1740del	-0.004738	-0,3186 to 0,3091	No	ns	>0,9999
DMSO:PIK3R1c.1735_1740del vs. Alpelisib 1µM:PIK3R1c.1735_1740del	0.08592	-0,2279 to 0,3998	No	ns	0.8599
Test details	Mean 1	Mean 2	Mean Diff,	SE of diff,	N1	N2	t	DF
DMSO:PIK3R1WT vs. DMSO:PIK3R1c.1735_1740del	1	1.259	-0.2587	0.1193	4	4	2.169	18
DMSO:PIK3R1c.1735_1740del vs. Alpelisib 0.1µM:PIK3R1c.1735_1740del	1.259	1.263	-0.004738	0.1193	4	4	0.03972	18
DMSO:PIK3R1c.1735_1740del vs. Alpelisib 1µM:PIK3R1c.1735_1740del	1.259	1.173	0.08592	0.1193	4	4	0.7203	18

## Sheet: 3.P-AKT (dup)
	PIK3R1WT				PIK3R1c.1372_1373dupAAA
DMSO	1	1	1	1	3.03056	3.1838	4.29497	2.17783
Alpelisib 0.1µM	0.545523	0.813619	0.510334	0.827909	1.74639	1.9992	3.03531	1.50762
Alpelisib 1µM	0.380653	0.374827	0.234034	0.783636	0.877161	0.463295	0.802311	0.748921
Compare cell means regardless of rows and columns
Number of families	1
Number of comparisons per family	3
Alpha	0.05
Šídák's multiple comparisons test	Mean Diff,	95,00% CI of diff,	Below threshold?	Summary	Adjusted P Value
DMSO:PIK3R1WT vs. DMSO:PIK3R1c.1372_1373dupAAA	-2.172	-3,047 to -1,297	Yes	****	<0,0001
DMSO:PIK3R1c.1372_1373dupAAA vs. Alpelisib 0.1µM:PIK3R1c.1372_1373dupAAA	1.1	0,2248 to 1,975	Yes	*	0.0117
DMSO:PIK3R1c.1372_1373dupAAA vs. Alpelisib 1µM:PIK3R1c.1372_1373dupAAA	2.449	1,574 to 3,324	Yes	****	<0,0001
Test details	Mean 1	Mean 2	Mean Diff,	SE of diff,	N1	N2	t	DF
DMSO:PIK3R1WT vs. DMSO:PIK3R1c.1372_1373dupAAA	1	3.172	-2.172	0.3325	4	4	6.531	18
DMSO:PIK3R1c.1372_1373dupAAA vs. Alpelisib 0.1µM:PIK3R1c.1372_1373dupAAA	3.172	2.072	1.1	0.3325	4	4	3.307	18
DMSO:PIK3R1c.1372_1373dupAAA vs. Alpelisib 1µM:PIK3R1c.1372_1373dupAAA	3.172	0.7229	2.449	0.3325	4	4	7.365	18

## Sheet: 4.P-S6RP (dup)
	PIK3R1WT				PIK3R1c.1372_1373dupAAA
DMSO	1	1	1	1	1.07889	0.945161	0.952353	1.20332
Alpelisib 0.1µM	0.977773	1.21526	0.723955	1.28267	1.14419	0.935405	0.797745	1.01803
Alpelisib 1µM	0.856367	0.982785	0.570692	1.14115	0.670049	0.73151	0.63173	0.441763
Compare cell means regardless of rows and columns
Number of families	1
Number of comparisons per family	3
Alpha	0.05
Šídák's multiple comparisons test	Mean Diff,	95,00% CI of diff,	Below threshold?	Summary	Adjusted P Value
DMSO:PIK3R1WT vs. DMSO:PIK3R1c.1372_1373dupAAA	-0.04493	-0,3620 to 0,2721	No	ns	0.9765
DMSO:PIK3R1c.1372_1373dupAAA vs. Alpelisib 0.1µM:PIK3R1c.1372_1373dupAAA	0.07109	-0,2460 to 0,3882	No	ns	0.9163
DMSO:PIK3R1c.1372_1373dupAAA vs. Alpelisib 1µM:PIK3R1c.1372_1373dupAAA	0.4262	0,1091 to 0,7432	Yes	**	0.0071
Test details	Mean 1	Mean 2	Mean Diff,	SE of diff,	N1	N2	t	DF
DMSO:PIK3R1WT vs. DMSO:PIK3R1c.1372_1373dupAAA	1	1.045	-0.04493	0.1205	4	4	0.3728	18
DMSO:PIK3R1c.1372_1373dupAAA vs. Alpelisib 0.1µM:PIK3R1c.1372_1373dupAAA	1.045	0.9738	0.07109	0.1205	4	4	0.5899	18
DMSO:PIK3R1c.1372_1373dupAAA vs. Alpelisib 1µM:PIK3R1c.1372_1373dupAAA	1.045	0.6188	0.4262	0.1205	4	4	3.536	18
