# Supplementary material for: Somatic PIK3R1 mutations in the iSH2 domain are accessible to PI3Kα inhibition
Source: EMBO Mol Med. 2025 May 19;17(7):1556–74. doi: 10.1038/s44321-025-00249-9 (PMC12254339; doi:10.1038/s44321-025-00249-9)
Supplement: Supplementary file 4 — Source data Fig. 2 [file 44321_2025_249_MOESM4_ESM.zip]

Archive with 25 entries (24 files):
- Figure 2/
- Figure 2/2A_blot_p110a.tif
- Figure 2/2A_blot_quantification.xlsx
- Figure 2/2A_blot_summary.pdf
- Figure 2/2A_blot_tubulin.tif
- Figure 2/2B_blot_p110.tif
- Figure 2/2B_blot_quantification.xlsx
- Figure 2/2B_blot_summary.pdf
- Figure 2/2B_blot_tubulin.tif
- Figure 2/2C_Colocalization_quantification.xlsx
- Figure 2/2C_Row_1_Panel_1.tif
- Figure 2/2C_Row_1_Panel_2.tif
- Figure 2/2C_Row_1_Panel_3.tif
- Figure 2/2C_Row_2_Panel_1.tif
- Figure 2/2C_Row_2_Panel_2.tif
- Figure 2/2C_Row_2_Panel_3.tif
- Figure 2/2C_Row_3_Panel_1.tif
- Figure 2/2C_Row_3_Panel_2.tif
- Figure 2/2C_Row_3_Panel_3.tif
- Figure 2/2C_Row_4_Panel_1.tif
- Figure 2/2C_Row_4_Panel_2.tif
- Figure 2/2C_Row_4_Panel_3.tif
- Figure 2/2C_Row_5_Panel_1.tif
- Figure 2/2C_Row_5_Panel_2.tif
- Figure 2/2C_Row_5_Panel_3.tif
