# Supplementary material for: Somatic PIK3R1 mutations in the iSH2 domain are accessible to PI3Kα inhibition
Source: EMBO Mol Med. 2025 May 19;17(7):1556–74. doi: 10.1038/s44321-025-00249-9 (PMC12254339; doi:10.1038/s44321-025-00249-9)
Supplement: Supplementary file 4 — Source data Fig. 2 [file 44321_2025_249_MOESM4_ESM.zip › Figure 2/2A_blot_quantification.xlsx]

## Sheet: Description
Table	Description
p110a	Fold-change versus PIK3R1^WT + DMSO (p110a/tubulin)
Groups	PIK3R1WT, PIK3R1c.1735_1740del, PIK3R1c.1372_1373dupAAA
Treatment	DMSO, Alpelisib 0.1µM, Alpelisib 1µM

## Sheet: 1.p110 (del)
	PIK3R1WT				PIK3R1c.1735_1740del
DMSO	1	1	1	1	0.874676	0.860199	0.94693	0.826702
Alpelisib 0.1µM	1.01203	0.696715	1.13322	1.12564	1.15025	1.25251	0.563167	0.893351
Alpelisib 1µM	0.877485	0.511756	1.21951	0.91776	1.39564	1.11105	1.05571	0.840595
Compare cell means regardless of rows and columns
Number of families	1
Number of comparisons per family	3
Alpha	0.05
Šídák's multiple comparisons test	Mean Diff,	95,00% CI of diff,	Below threshold?	Summary	Adjusted P Value
DMSO:PIK3R1WT vs. DMSO:PIK3R1c.1735_1740del	0.1229	-0,2756 to 0,5214	No	ns	0.8126
DMSO:PIK3R1c.1735_1740del vs. Alpelisib 0.1µM:PIK3R1c.1735_1740del	-0.08769	-0,4862 to 0,3108	No	ns	0.9204
DMSO:PIK3R1c.1735_1740del vs. Alpelisib 1µM:PIK3R1c.1735_1740del	-0.2236	-0,6221 to 0,1749	No	ns	0.4011
Test details	Mean 1	Mean 2	Mean Diff,	SE of diff,	N1	N2	t	DF
DMSO:PIK3R1WT vs. DMSO:PIK3R1c.1735_1740del	1	0.8771	0.1229	0.1515	4	4	0.8113	18
DMSO:PIK3R1c.1735_1740del vs. Alpelisib 0.1µM:PIK3R1c.1735_1740del	0.8771	0.9648	-0.08769	0.1515	4	4	0.579	18
DMSO:PIK3R1c.1735_1740del vs. Alpelisib 1µM:PIK3R1c.1735_1740del	0.8771	1.101	-0.2236	0.1515	4	4	1.477	18

## Sheet: 2.p110 (dup)
	PIK3R1WT				PIK3R1c.1372_1373dupAAA
DMSO	1	1	1	1	1.22242	1.08359	1.21134	0.668232
Alpelisib 0.1µM	1.01203	0.696715	1.13322	1.12564	1.11194	1.27059	1.20835	0.982494
Alpelisib 1µM	0.877485	0.511756	1.21951	0.91776	0.829749	0.721063	0.732977	0.582711
Compare cell means regardless of rows and columns
Number of families	1
Number of comparisons per family	3
Alpha	0.05
Šídák's multiple comparisons test	Mean Diff,	95,00% CI of diff,	Below threshold?	Summary	Adjusted P Value
DMSO:PIK3R1WT vs. DMSO:PIK3R1c.1372_1373dupAAA	-0.04639	-0,4023 to 0,3095	No	ns	0.9815
DMSO:PIK3R1c.1372_1373dupAAA vs. Alpelisib 0.1µM:PIK3R1c.1372_1373dupAAA	-0.09695	-0,4528 to 0,2589	No	ns	0.8616
DMSO:PIK3R1c.1372_1373dupAAA vs. Alpelisib 1µM:PIK3R1c.1372_1373dupAAA	0.3298	-0,02609 to 0,6856	No	ns	0.0742
Test details	Mean 1	Mean 2	Mean Diff,	SE of diff,	N1	N2	t	DF
DMSO:PIK3R1WT vs. DMSO:PIK3R1c.1372_1373dupAAA	1	1.046	-0.04639	0.1353	4	4	0.343	18
DMSO:PIK3R1c.1372_1373dupAAA vs. Alpelisib 0.1µM:PIK3R1c.1372_1373dupAAA	1.046	1.143	-0.09695	0.1353	4	4	0.7168	18
DMSO:PIK3R1c.1372_1373dupAAA vs. Alpelisib 1µM:PIK3R1c.1372_1373dupAAA	1.046	0.7166	0.3298	0.1353	4	4	2.438	18
