# Supplementary material for: Somatic PIK3R1 mutations in the iSH2 domain are accessible to PI3Kα inhibition
Source: EMBO Mol Med. 2025 May 19;17(7):1556–74. doi: 10.1038/s44321-025-00249-9 (PMC12254339; doi:10.1038/s44321-025-00249-9)
Supplement: Supplementary file 4 — Source data Fig. 2 [file 44321_2025_249_MOESM4_ESM.zip › Figure 2/2B_blot_quantification.xlsx]

## Sheet: Description
Table	Description
p110a	Fold-change versus PIK3R1^WT + DMSO (p110a/tubulin)
Groups	PIK3R1WT, PIK3R1c.1699A>G, c.1703C>T
Treatment	DMSO, Alpelisib 0.1µM, Alpelisib 1µM

## Sheet: p110 (dm)
	PIK3R1WT			PIK3R1c.1699A>G, c.1703C>T
DMSO	1	1	1	1.20626	0.966355	0.881904
Alpelisib 0.1µM	1.34556	0.716713	0.916347	1.36076	0.915574	0.673778
Alpelisib 1µM	0.937973	0.780004	0.793894	0.979606	0.465716	0.769748
Compare cell means regardless of rows and columns
Number of families	1
Number of comparisons per family	3
Alpha	0.05
Šídák's multiple comparisons test	Mean Diff,	95,00% CI of diff,	Below threshold?	Summary	Adjusted P Value
DMSO:PIK3R1WT vs. DMSO:PIK3R1c.1699A>G, c.1703C>T	-0.01817	-0,5466 to 0,5102	No	ns	0.9996
DMSO:PIK3R1DM vs. Alpelisib 0.1µM:PIK3R1c.1699A>G, c.1703C>T	0.0348	-0,4936 to 0,5632	No	ns	0.9972
DMSO:PIK3R1DM vs. Alpelisib 1µM:PIK3R1c.1699A>G, c.1703C>T	0.2798	-0,2486 to 0,8082	No	ns	0.4242
Test details	Mean 1	Mean 2	Mean Diff,	SE of diff,	N1	N2	t	DF
DMSO:PIK3R1WT vs. DMSO:PIK3R1c.1699A>G, c.1703C>T	1	1.018	-0.01817	0.1907	3	3	0.09529	12
DMSO:PIK3R1DM vs. Alpelisib 0.1µM:PIK3R1c.1699A>G, c.1703C>T	1.018	0.9834	0.0348	0.1907	3	3	0.1825	12
DMSO:PIK3R1DM vs. Alpelisib 1µM:PIK3R1c.1699A>G, c.1703C>T	1.018	0.7384	0.2798	0.1907	3	3	1.467	12
