# Supplementary material for: Somatic PIK3R1 mutations in the iSH2 domain are accessible to PI3Kα inhibition
Source: EMBO Mol Med. 2025 May 19;17(7):1556–74. doi: 10.1038/s44321-025-00249-9 (PMC12254339; doi:10.1038/s44321-025-00249-9)
Supplement: Supplementary file 4 — Source data Fig. 2 [file 44321_2025_249_MOESM4_ESM.zip › Figure 2/2C_Colocalization_quantification.xlsx]

## Sheet: Description
Tab	Description
Coloc	Colocalization in p85α+ volume (%)
Groups	GFP, PIK3R1WT, PIK3R1c.1735_1740del, PIK3R1c.1372_1373dupAAA, PIK3R1c.1699A>G, c.1703C>T
Comment	Percentage of p85α-positive cell volume overlapping with p110α

## Sheet: Colocalization
Colocalization in p85α+ volume (%)
GFP	PIK3R1WT	PIK3R1c.1735_1740del	PIK3R1c.1372_1373dupAAA	PIK3R1c.1699A>G, c.1703C>T
1.74	14.631	17.71	20.76	24.692
9.242	17.4	6.58	7.09	25.126
2.905	15.717	11.88	17.94	19.879
6.337	11.249	11.36	19.91	25.158
2.772	13.819	9.16	7.89	15.861
3.063	8.959	10.67	12.49	18.45
9.531	11.544	9.17		26.006
3.863	13.079			28.447
	10.616			25.392
	8.358			31.057
	8.21			30.573
	1.79
	9.42
	10.37
	13.36
	15.21
	13.6
