# Supplementary material for: Somatic PIK3R1 mutations in the iSH2 domain are accessible to PI3Kα inhibition
Source: EMBO Mol Med. 2025 May 19;17(7):1556–74. doi: 10.1038/s44321-025-00249-9 (PMC12254339; doi:10.1038/s44321-025-00249-9)
Supplement: Supplementary file 5 — Source data Fig. 3 [file 44321_2025_249_MOESM5_ESM.zip]

Archive with 13 entries (12 files):
- Figure 3/
- Figure 3/3A_blot_actin.tif
- Figure 3/3A_blot_p_4ebp1.tif
- Figure 3/3A_blot_p_70s6k.tif
- Figure 3/3A_blot_p_pras40.tif
- Figure 3/3A_blot_quantification.xlsx
- Figure 3/3A_blot_summary.pdf
- Figure 3/3B_blot_actin.tif
- Figure 3/3B_blot_p_4ebp1.tif
- Figure 3/3B_blot_p_p70s6k.tif
- Figure 3/3B_blot_p_pras40.tif
- Figure 3/3B_blot_quantification.xlsx
- Figure 3/3B_blot_summary.pdf
