# Supplementary material for: Somatic PIK3R1 mutations in the iSH2 domain are accessible to PI3Kα inhibition
Source: EMBO Mol Med. 2025 May 19;17(7):1556–74. doi: 10.1038/s44321-025-00249-9 (PMC12254339; doi:10.1038/s44321-025-00249-9)
Supplement: Supplementary file 5 — Source data Fig. 3 [file 44321_2025_249_MOESM5_ESM.zip › Figure 3/3A_blot_quantification.xlsx]

## Sheet: Description
Table	Description
P-PRAS40	Fold-change versus PIK3R1^WT + DMSO (P-PRAS40/tubulin)
P-p70S6K	Fold-change versus PIK3R1^WT + DMSO (P-p70S6K/tubulin)
P-4eBP1	Fold-change versus PIK3R1^WT + DMSO (P-4eBP1/tubulin)
Groups	PIK3R1WT, PIK3R1c.1735_1740del, PIK3R1c.1372_1373dupAAA
Treatment	DMSO, Alpelisib 0.1µM, Alpelisib 1µM

## Sheet: 1.P-PRAS40 (del)
	PIK3R1WT			PIK3R1c.1735_1740del
DMSO	1	1	1	2.18627	3.40311	3.14232
Alpelisib 0.1µM	0.806324	0.225451	0.664193	1.3891	0.901052	1.45481
Alpelisib 1µM	0.735414	0.117755	0.751847	1.22057	0.406077	0.859513
Compare cell means regardless of rows and columns
Number of families	1
Number of comparisons per family	3
Alpha	0.05
Šídák's multiple comparisons test	Mean Diff,	95,00% CI of diff,	Below threshold?	Summary	Adjusted P Value
DMSO:PIK3R1WT vs. DMSO:PIK3R1c.1735_1740del	-1.911	-2,782 to -1,039	Yes	***	0.0002
DMSO:PIK3R1c.1735_1740del vs. Alpelisib 0.1µM:PIK3R1c.1735_1740del	1.662	0,7907 to 2,534	Yes	***	0.0006
DMSO:PIK3R1c.1735_1740del vs. Alpelisib 1µM:PIK3R1c.1735_1740del	2.082	1,210 to 2,953	Yes	****	<0,0001
Test details	Mean 1	Mean 2	Mean Diff,	SE of diff,	N1	N2	t	DF
DMSO:PIK3R1WT vs. DMSO:PIK3R1c.1735_1740del	1	2.911	-1.911	0.3146	3	3	6.073	12
DMSO:PIK3R1c.1735_1740del vs. Alpelisib 0.1µM:PIK3R1c.1735_1740del	2.911	1.248	1.662	0.3146	3	3	5.283	12
DMSO:PIK3R1c.1735_1740del vs. Alpelisib 1µM:PIK3R1c.1735_1740del	2.911	0.8287	2.082	0.3146	3	3	6.617	12

## Sheet: 2.P-p70S6k (del)
	PIK3R1WT			PIK3R1c.1735_1740del
DMSO	1	1	1	1.55336	1.28195	1.40889
Alpelisib 0.1µM	1.06917	0.493342	1.17217	1.34707	1.31471	0.769689
Alpelisib 1µM	1.15698	0.779329	1.47644	1.25764	1.30034	1.06162
Compare cell means regardless of rows and columns
Number of families	1
Number of comparisons per family	3
Alpha	0.05
Šídák's multiple comparisons test	Mean Diff,	95,00% CI of diff,	Below threshold?	Summary	Adjusted P Value
DMSO:PIK3R1WT vs. DMSO:PIK3R1c.1735_1740del	-0.4147	-0,9955 to 0,1660	No	ns	0.199
DMSO:PIK3R1c.1735_1740del vs. Alpelisib 0.1µM:PIK3R1c.1735_1740del	0.2709	-0,3098 to 0,8516	No	ns	0.5265
DMSO:PIK3R1c.1735_1740del vs. Alpelisib 1µM:PIK3R1c.1735_1740del	0.2082	-0,3725 to 0,7889	No	ns	0.7128
Test details	Mean 1	Mean 2	Mean Diff,	SE of diff,	N1	N2	t	DF
DMSO:PIK3R1WT vs. DMSO:PIK3R1c.1735_1740del	1	1.415	-0.4147	0.2096	3	3	1.978	12
DMSO:PIK3R1c.1735_1740del vs. Alpelisib 0.1µM:PIK3R1c.1735_1740del	1.415	1.144	0.2709	0.2096	3	3	1.292	12
DMSO:PIK3R1c.1735_1740del vs. Alpelisib 1µM:PIK3R1c.1735_1740del	1.415	1.207	0.2082	0.2096	3	3	0.9932	12

## Sheet: 3.P-4eBP1 (del)
	PIK3R1WT			PIK3R1c.1735_1740del
DMSO	1	1	1	1.01236	0.933664	1.32635
Alpelisib 0.1µM	0.758823	0.822389	1.03578	1.3791	0.848587	0.81756
Alpelisib 1µM	0.705287	0.831281	1.06788	1.22159	0.7576	0.811164
Compare cell means regardless of rows and columns
Number of families	1
Number of comparisons per family	3
Alpha	0.05
Šídák's multiple comparisons test	Mean Diff,	95,00% CI of diff,	Below threshold?	Summary	Adjusted P Value
DMSO:PIK3R1WT vs. DMSO:PIK3R1c.1735_1740del	-0.09079	-0,5636 to 0,3820	No	ns	0.9381
DMSO:PIK3R1c.1735_1740del vs. Alpelisib 0.1µM:PIK3R1c.1735_1740del	0.07571	-0,3971 to 0,5485	No	ns	0.9625
DMSO:PIK3R1c.1735_1740del vs. Alpelisib 1µM:PIK3R1c.1735_1740del	0.1607	-0,3121 to 0,6335	No	ns	0.744
Test details	Mean 1	Mean 2	Mean Diff,	SE of diff,	N1	N2	t	DF
DMSO:PIK3R1WT vs. DMSO:PIK3R1c.1735_1740del	1	1.091	-0.09079	0.1707	3	3	0.532	12
DMSO:PIK3R1c.1735_1740del vs. Alpelisib 0.1µM:PIK3R1c.1735_1740del	1.091	1.015	0.07571	0.1707	3	3	0.4436	12
DMSO:PIK3R1c.1735_1740del vs. Alpelisib 1µM:PIK3R1c.1735_1740del	1.091	0.9301	0.1607	0.1707	3	3	0.9414	12

## Sheet: 4.P-PRAS40 (dup)
	PIK3R1WT			PIK3R1c.1372_1373dupAAA
DMSO	1	1	1	1.99534	2.31098	2.12222
Alpelisib 0.1µM	0.806324	0.225451	0.664193	0.80956	0.396457	0.8214
Alpelisib 1µM	0.735414	0.117755	0.751847	0.753441	0.162224	0.498089
Compare cell means regardless of rows and columns
Number of families	1
Number of comparisons per family	3
Alpha	0.05
Šídák's multiple comparisons test	Mean Diff,	95,00% CI of diff,	Below threshold?	Summary	Adjusted P Value
DMSO:PIK3R1WT vs. DMSO:PIK3R1c.1372_1373dupAAA	-1.143	-1,723 to -0,5632	Yes	***	0.0004
DMSO:PIK3R1c.1372_1373dupAAA vs. Alpelisib 0.1µM:PIK3R1c.1372_1373dupAAA	1.467	0,8874 to 2,047	Yes	****	<0,0001
DMSO:PIK3R1c.1372_1373dupAAA vs. Alpelisib 1µM:PIK3R1c.1372_1373dupAAA	1.672	1,092 to 2,251	Yes	****	<0,0001
Test details	Mean 1	Mean 2	Mean Diff,	SE of diff,	N1	N2	t	DF
DMSO:PIK3R1WT vs. DMSO:PIK3R1c.1372_1373dupAAA	1	2.143	-1.143	0.2092	3	3	5.462	12
DMSO:PIK3R1c.1372_1373dupAAA vs. Alpelisib 0.1µM:PIK3R1c.1372_1373dupAAA	2.143	0.6758	1.467	0.2092	3	3	7.011	12
DMSO:PIK3R1c.1372_1373dupAAA vs. Alpelisib 1µM:PIK3R1c.1372_1373dupAAA	2.143	0.4713	1.672	0.2092	3	3	7.989	12

## Sheet: 5.P-p70S6k (dup)
	PIK3R1WT			PIK3R1c.1372_1373dupAAA
DMSO	1	1	1	1.27458	1.17763	1.22849
Alpelisib 0.1µM	1.06917	0.493342	1.17217	1.66236	0.960642	1.24794
Alpelisib 1µM	1.15698	0.779329	1.47644	1.03598	0.558143	1.18942
Compare cell means regardless of rows and columns
Number of families	1
Number of comparisons per family	3
Alpha	0.05
Šídák's multiple comparisons test	Mean Diff,	95,00% CI of diff,	Below threshold?	Summary	Adjusted P Value
DMSO:PIK3R1WT vs. DMSO:PIK3R1c.1372_1373dupAAA	-0.2269	-0,8738 to 0,4200	No	ns	0.7259
DMSO:PIK3R1c.1372_1373dupAAA vs. Alpelisib 0.1µM:PIK3R1c.1372_1373dupAAA	-0.06342	-0,7104 to 0,5835	No	ns	0.9908
DMSO:PIK3R1c.1372_1373dupAAA vs. Alpelisib 1µM:PIK3R1c.1372_1373dupAAA	0.299	-0,3479 to 0,9460	No	ns	0.5337
Test details	Mean 1	Mean 2	Mean Diff,	SE of diff,	N1	N2	t	DF
DMSO:PIK3R1WT vs. DMSO:PIK3R1c.1372_1373dupAAA	1	1.227	-0.2269	0.2335	3	3	0.9716	12
DMSO:PIK3R1c.1372_1373dupAAA vs. Alpelisib 0.1µM:PIK3R1c.1372_1373dupAAA	1.227	1.29	-0.06342	0.2335	3	3	0.2716	12
DMSO:PIK3R1c.1372_1373dupAAA vs. Alpelisib 1µM:PIK3R1c.1372_1373dupAAA	1.227	0.9279	0.299	0.2335	3	3	1.281	12

## Sheet: 6.P-4eBP1 (dup)
	PIK3R1WT			PIK3R1c.1372_1373dupAAA
DMSO	1	1	1	1.42402	0.752487	0.999562
Alpelisib 0.1µM	0.758823	0.822389	1.03578	1.11017	0.69423	0.934188
Alpelisib 1µM	0.705287	0.831281	1.06788	1.19386	0.668795	0.88195
Compare cell means regardless of rows and columns
Number of families	1
Number of comparisons per family	3
Alpha	0.05
Šídák's multiple comparisons test	Mean Diff,	95,00% CI of diff,	Below threshold?	Summary	Adjusted P Value
DMSO:PIK3R1WT vs. DMSO:PIK3R1c.1372_1373dupAAA	-0.05869	-0,5505 to 0,4331	No	ns	0.9837
DMSO:PIK3R1c.1372_1373dupAAA vs. Alpelisib 0.1µM:PIK3R1c.1372_1373dupAAA	0.1458	-0,3460 to 0,6376	No	ns	0.8123
DMSO:PIK3R1c.1372_1373dupAAA vs. Alpelisib 1µM:PIK3R1c.1372_1373dupAAA	0.1438	-0,3480 to 0,6356	No	ns	0.8183
Test details	Mean 1	Mean 2	Mean Diff,	SE of diff,	N1	N2	t	DF
DMSO:PIK3R1WT vs. DMSO:PIK3R1c.1372_1373dupAAA	1	1.059	-0.05869	0.1775	3	3	0.3306	12
DMSO:PIK3R1c.1372_1373dupAAA vs. Alpelisib 0.1µM:PIK3R1c.1372_1373dupAAA	1.059	0.9129	0.1458	0.1775	3	3	0.8215	12
DMSO:PIK3R1c.1372_1373dupAAA vs. Alpelisib 1µM:PIK3R1c.1372_1373dupAAA	1.059	0.9149	0.1438	0.1775	3	3	0.8102	12
