# Supplementary material for: Somatic PIK3R1 mutations in the iSH2 domain are accessible to PI3Kα inhibition
Source: EMBO Mol Med. 2025 May 19;17(7):1556–74. doi: 10.1038/s44321-025-00249-9 (PMC12254339; doi:10.1038/s44321-025-00249-9)
Supplement: Supplementary file 5 — Source data Fig. 3 [file 44321_2025_249_MOESM5_ESM.zip › Figure 3/3B_blot_quantification.xlsx]

## Sheet: Description
Table	Description
P-PRAS40	Fold-change versus PIK3R1^WT + DMSO (P-PRAS40/tubulin)																																															P-PRAS40	Fold-change versus PIK3R1^WT + DMSO (P-PRAS40/tubulin)
P-p70S6K	Fold-change versus PIK3R1^WT + DMSO (P-p70S6K/tubulin)																																															P-p70S6K	Fold-change versus PIK3R1^WT + DMSO (P-p70S6K/tubulin)
P-4eBP1	Fold-change versus PIK3R1^WT + DMSO (P-4eBP1/tubulin)																																															P-4eBP1	Fold-change versus PIK3R1^WT + DMSO (P-4eBP1/tubulin)
Groups	PIK3R1WT, PIK3R1c.1699A>G, c.1703C>T
Treatment	DMSO, Alpelisib 0.1µM, Alpelisib 1µM
[truncated: 5,000 more columns]

## Sheet: 1.P-PRAS40
	PIK3R1WT			PIK3R1c.1699A>G, c.1703C>T
DMSO	1	1	1	1.74569	2.69623	1.47975
Alpelisib 0.1µM	0.578327	0.845964	0.247638	0.861392	1.16976	0.197268
Alpelisib 1µM	0.650995	0.792042	0.0542436	0.652851	0.733032	0.0893255
Compare cell means regardless of rows and columns
Number of families	1
Number of comparisons per family	3
Alpha	0.05
Šídák's multiple comparisons test	Mean Diff,	95,00% CI of diff,	Below threshold?	Summary	Adjusted P Value
DMSO:PIK3R1WT vs. DMSO:PIK3R1c.1699A>G, c.1703C>T	-0.9739	-1,908 to -0,04023	Yes	*	0.0402
DMSO:PIK3R1c.1699A>G, c.1703C>T vs. Alpelisib 0.1µM:PIK3R1c.1699A>G, c.1703C>T	1.231	0,2974 to 2,165	Yes	**	0.0099
DMSO:PIK3R1c.1699A>G, c.1703C>T vs. Alpelisib 1µM:PIK3R1c.1699A>G, c.1703C>T	1.482	0,5485 to 2,416	Yes	**	0.0026
Test details	Mean 1	Mean 2	Mean Diff,	SE of diff,	N1	N2	t	DF
DMSO:PIK3R1WT vs. DMSO:PIK3R1c.1699A>G, c.1703C>T	1	1.974	-0.9739	0.337	3	3	2.89	12
DMSO:PIK3R1c.1699A>G, c.1703C>T vs. Alpelisib 0.1µM:PIK3R1c.1699A>G, c.1703C>T	1.974	0.7428	1.231	0.337	3	3	3.653	12
DMSO:PIK3R1c.1699A>G, c.1703C>T vs. Alpelisib 1µM:PIK3R1c.1699A>G, c.1703C>T	1.974	0.4917	1.482	0.337	3	3	4.398	12

## Sheet: 2.P-p70S6K
	PIK3R1WT			PIK3R1c.1699A>G, c.1703C>T
DMSO	1	1	1	0.876147	1.14107	0.766688
Alpelisib 0.1µM	0.887662	1.32939	0.907014	0.77131	0.968556	0.978515
Alpelisib 1µM	0.782128	1.48309	0.672515	0.708592	0.728695	0.952813
Compare cell means regardless of rows and columns
Number of families	1
Number of comparisons per family	3
Alpha	0.05
Šídák's multiple comparisons test	Mean Diff,	95,00% CI of diff,	Below threshold?	Summary	Adjusted P Value
DMSO:PIK3R1WT vs. DMSO:PIK3R1c.1699A>G, c.1703C>T	0.07203	-0,4542 to 0,5983	No	ns	0.9759
DMSO:PIK3R1c.1699A>G, c.1703C>T vs. Alpelisib 0.1µM:PIK3R1c.1699A>G, c.1703C>T	0.02184	-0,5044 to 0,5481	No	ns	0.9993
DMSO:PIK3R1c.1699A>G, c.1703C>T vs. Alpelisib 1µM:PIK3R1c.1699A>G, c.1703C>T	0.1313	-0,3950 to 0,6575	No	ns	0.877
Test details	Mean 1	Mean 2	Mean Diff,	SE of diff,	N1	N2	t	DF
DMSO:PIK3R1WT vs. DMSO:PIK3R1c.1699A>G, c.1703C>T	1	0.928	0.07203	0.19	3	3	0.3792	12
DMSO:PIK3R1c.1699A>G, c.1703C>T vs. Alpelisib 0.1µM:PIK3R1c.1699A>G, c.1703C>T	0.928	0.9061	0.02184	0.19	3	3	0.115	12
DMSO:PIK3R1c.1699A>G, c.1703C>T vs. Alpelisib 1µM:PIK3R1c.1699A>G, c.1703C>T	0.928	0.7967	0.1313	0.19	3	3	0.691	12

## Sheet: 3.P-4eBP1
	PIK3R1WT			PIK3R1c.1699A>G, c.1703C>T
DMSO	1	1	1	0.544369	1.03596	1.12995
Alpelisib 0.1µM	0.186721	0.845819	0.960017	0.559232	0.785885	1.04101
Alpelisib 1µM	0.525984	0.885701	0.609144	0.668591	0.789739	1.00532
Compare cell means regardless of rows and columns
Number of families	1
Number of comparisons per family	3
Alpha	0.05
Šídák's multiple comparisons test	Mean Diff,	95,00% CI of diff,	Below threshold?	Summary	Adjusted P Value
DMSO:PIK3R1WT vs. DMSO:PIK3R1c.1699A>G, c.1703C>T	0.09657	-0,4844 to 0,6775	No	ns	0.9584
DMSO:PIK3R1c.1699A>G, c.1703C>T vs. Alpelisib 0.1µM:PIK3R1c.1699A>G, c.1703C>T	0.1081	-0,4729 to 0,6890	No	ns	0.9433
DMSO:PIK3R1c.1699A>G, c.1703C>T vs. Alpelisib 1µM:PIK3R1c.1699A>G, c.1703C>T	0.08221	-0,4987 to 0,6632	No	ns	0.9735
Test details	Mean 1	Mean 2	Mean Diff,	SE of diff,	N1	N2	t	DF
DMSO:PIK3R1WT vs. DMSO:PIK3R1c.1699A>G, c.1703C>T	1	0.9034	0.09657	0.2097	3	3	0.4605	12
DMSO:PIK3R1c.1699A>G, c.1703C>T vs. Alpelisib 0.1µM:PIK3R1c.1699A>G, c.1703C>T	0.9034	0.7954	0.1081	0.2097	3	3	0.5152	12
DMSO:PIK3R1c.1699A>G, c.1703C>T vs. Alpelisib 1µM:PIK3R1c.1699A>G, c.1703C>T	0.9034	0.8212	0.08221	0.2097	3	3	0.392	12
