# Supplementary material for: Somatic PIK3R1 mutations in the iSH2 domain are accessible to PI3Kα inhibition
Source: EMBO Mol Med. 2025 May 19;17(7):1556–74. doi: 10.1038/s44321-025-00249-9 (PMC12254339; doi:10.1038/s44321-025-00249-9)
Supplement: Supplementary file 6 — Source data Fig. 4 [file 44321_2025_249_MOESM6_ESM.zip]

Archive with 5 entries (4 files):
- Figure 4/
- Figure 4/4B_Pain_Visual_Analog_Score.xlsx
- Figure 4/4C_Fatigue_Score.xlsx
- Figure 4/4E_Ddimers.xlsx
- Figure 4/4E_MRI.xlsx
