# Supplementary material for: Somatic PIK3R1 mutations in the iSH2 domain are accessible to PI3Kα inhibition
Source: EMBO Mol Med. 2025 May 19;17(7):1556–74. doi: 10.1038/s44321-025-00249-9 (PMC12254339; doi:10.1038/s44321-025-00249-9)
Supplement: Supplementary file 6 — Source data Fig. 4 [file 44321_2025_249_MOESM6_ESM.zip › Figure 4/4B_Pain_Visual_Analog_Score.xlsx]

## Sheet: Description
Table	Description
Pain	Pain visual analog score

## Sheet: Pain
	Day 0	Day 30	Day 60
Patient 1	7	5	2
Patient 2	8	4	2
Patient 3	9	7	5
Number of families	1
Number of comparisons per family	5
Alpha	0.05
Dunn's multiple comparisons test	Rank sum diff,	Significant?	Summary	Adjusted P Value	A-?
Day 0 vs. Day 30	3	No	ns	>0,9999	B	Day 30
Day 0 vs. Day 60	6	No	ns	0.9522	C	Day 60
Day 0 vs. Day 90	10	No	ns	0.1455	D	Day 90
Day 0 vs. Day 180	12.5	Yes	*	0.0319	E	Day 180
Day 0 vs. Day 365	13.5	Yes	*	0.0161	F	Day 365
Test details	Rank sum 1	Rank sum 2	Rank sum diff,	n1	n2	Z
Day 0 vs. Day 30	18	15	3	3	3	0.6547
Day 0 vs. Day 60	18	12	6	3	3	1.309
Day 0 vs. Day 90	18	8	10	3	3	2.182
Day 0 vs. Day 180	18	5.5	12.5	3	3	2.728
Day 0 vs. Day 365	18	4.5	13.5	3	3	2.946
