# Supplementary material for: Somatic PIK3R1 mutations in the iSH2 domain are accessible to PI3Kα inhibition
Source: EMBO Mol Med. 2025 May 19;17(7):1556–74. doi: 10.1038/s44321-025-00249-9 (PMC12254339; doi:10.1038/s44321-025-00249-9)
Supplement: Supplementary file 6 — Source data Fig. 4 [file 44321_2025_249_MOESM6_ESM.zip › Figure 4/4C_Fatigue_Score.xlsx]

## Sheet: Description
Table	Description
Fatigue	Fatigue score

## Sheet: Fatigue
	Day 0	Day 30	Day 60	Day 90	Day 180	Day 365
Patient 1	2	1	1	1	1	1
Patient 2	3	1	1	1	1	1
Patient 3	3	2	2	1	1	1
Number of families	1
Number of comparisons per family	5
Alpha	0.05
Dunn's multiple comparisons test	Rank sum diff,	Significant?	Summary	Adjusted P Value	A-?
Day 0 vs. Day 30	7.5	No	ns	0.5085	B	Day 30
Day 0 vs. Day 60	7.5	No	ns	0.5085	C	Day 60
Day 0 vs. Day 90	10	No	ns	0.1455	D	Day 90
Day 0 vs. Day 180	10	No	ns	0.1455	E	Day 180
Day 0 vs. Day 365	10	No	ns	0.1455	F	Day 365
Test details	Rank sum 1	Rank sum 2	Rank sum diff,	n1	n2	Z
Day 0 vs. Day 30	18	10.5	7.5	3	3	1.637
Day 0 vs. Day 60	18	10.5	7.5	3	3	1.637
Day 0 vs. Day 90	18	8	10	3	3	2.182
Day 0 vs. Day 180	18	8	10	3	3	2.182
Day 0 vs. Day 365	18	8	10	3	3	2.182
