# Supplementary material for: Somatic PIK3R1 mutations in the iSH2 domain are accessible to PI3Kα inhibition
Source: EMBO Mol Med. 2025 May 19;17(7):1556–74. doi: 10.1038/s44321-025-00249-9 (PMC12254339; doi:10.1038/s44321-025-00249-9)
Supplement: Supplementary file 6 — Source data Fig. 4 [file 44321_2025_249_MOESM6_ESM.zip › Figure 4/4E_Ddimers.xlsx]

## Sheet: Description
Table	Description
D-dimers	D-Dimers (ng/mL)
Normal range	[0-500]

## Sheet: D-dimers
D-Dimers (ng/mL)
	Patient 1	Patient 2	Patient 3
Day 0	4963	3553	7074
Day 30	2679	1363	6621
Day 60	1080	711	4210
Day 90	307	224	2374
Day 180	225	115	1122
Day 365	220	135	689
