# Supplementary material for: Somatic PIK3R1 mutations in the iSH2 domain are accessible to PI3Kα inhibition
Source: EMBO Mol Med. 2025 May 19;17(7):1556–74. doi: 10.1038/s44321-025-00249-9 (PMC12254339; doi:10.1038/s44321-025-00249-9)
Supplement: Supplementary file 6 — Source data Fig. 4 [file 44321_2025_249_MOESM6_ESM.zip › Figure 4/4E_MRI.xlsx]

## Sheet: Description
Table	Description
MRI	MRI volumetric change (% initial volume)

## Sheet: MRI
MRI volumetric change (% initial volume)
	Patient 1	Patient 2	Patient 3
Day 0	100	100	100
Day 180	76.6	98	94.3
Day 365	68.4	84	84
