# Supplementary material for: Somatic PIK3R1 mutations in the iSH2 domain are accessible to PI3Kα inhibition
Source: EMBO Mol Med. 2025 May 19;17(7):1556–74. doi: 10.1038/s44321-025-00249-9 (PMC12254339; doi:10.1038/s44321-025-00249-9)
Supplement: Supplementary file 7 — Figure Source Data EV [file 44321_2025_249_MOESM7_ESM.zip]

Archive with 21 entries (20 files):
- Figures EV/
- Figures EV/EV1_blot_akt.tif
- Figures EV/EV1_blot_p_akt.tif
- Figures EV/EV1_blot_p_s6rp.tif
- Figures EV/EV1_blot_quantification.xlsx
- Figures EV/EV1_blot_s6rp.tif
- Figures EV/EV1_blot_summary.pdf
- Figures EV/EV1_blot_tubulin.tif
- Figures EV/EV3_alphafold_methods.pdf
- Figures EV/EV3_alphafold_p85a_579_580del_vs_p110a_wt.zip
- Figures EV/EV3_alphafold_p85a_k459dup_vs_p110a_wt.zip
- Figures EV/EV3_alphafold_p85a_k567e_p568l_p110a_wt.zip
- Figures EV/EV3_alphafold_p85a_wt_vs_p110a_wt.zip
- Figures EV/EV2A_blot_akt_substrates.tif
- Figures EV/EV2A_blot_summary.pdf
- Figures EV/EV2A_blot_tubulin.tif
- Figures EV/EV2B_blot_akt_substrates.tif
- Figures EV/EV2B_blot_summary.pdf
- Figures EV/EV2B_blot_tubulin.jpg
- Figures EV/EV4A_Fibrinogen.xlsx
- Figures EV/EV4B_Platelets.xlsx
