# Supplementary material for: Somatic PIK3R1 mutations in the iSH2 domain are accessible to PI3Kα inhibition
Source: EMBO Mol Med. 2025 May 19;17(7):1556–74. doi: 10.1038/s44321-025-00249-9 (PMC12254339; doi:10.1038/s44321-025-00249-9)
Supplement: Supplementary file 7 — Figure Source Data EV [file 44321_2025_249_MOESM7_ESM.zip › Figures EV/EV1_blot_quantification.xlsx]

## Sheet: Description
Table	Description
P-AKT tub	Fold-change versus Tris (P-AKT/tubulin)
AKT tub	Fold-change versus Tris (total AKT/tubulin)
P-AKT AKT	Fold-change versus Tris (P-AKT/total AKT)
P-S6RP tub	Fold-change versus Tris (P-S6RP/tubulin)
S6RP tub	Fold-change versus Tris (total S6RP/tubulin)
P-S6RP S6RP	Fold-change versus Tris (P-S6RP/total S6RP)
Groups	Tris, GFP, PIK3R1WT, PIK3R1c.1699A>G, PIK3R1c.1703C>T, PIK3R1c.(1699A>G,1703C>T)

## Sheet: P-AKT tub
	Tris	GFP	PIK3R1WT	PIK3R1c.1699A>G	PIK3R1c.1703C>T	PIK3R1c.(1699A>G,1703C>T)
	1	2.08657	2.16942	3.26474	1.47391	14.02
	1	1.68058	1.84828	6.15962	1.52582	9.64333
	1	1.12284	1.01851	5.44268	1.00484	11.5632
Number of families	1
Number of comparisons per family	5
Alpha	0.05
Šídák's multiple comparisons test	Mean Diff,	95,00% CI of diff,	Below threshold?	Summary	Adjusted P Value
PIK3R1WT vs. PIK3R1c.1699A>G	-3.277	-7,018 to 0,4643	No	ns	0.0919	C-D
PIK3R1WT vs. PIK3R1c.1703C>T	0.3439	-3,397 to 4,085	No	ns	0.9993	C-E
PIK3R1WT vs. PIK3R1c.(1699A>G,1703C>T)	-10.06	-13,80 to -6,322	Yes	****	<0,0001	C-F
PIK3R1c.1699A>G vs. PIK3R1c.(1699A>G,1703C>T)	-6.786	-10,53 to -3,045	Yes	**	0.0015	D-F
PIK3R1c.1703C>T vs. PIK3R1c.(1699A>G,1703C>T)	-10.41	-14,15 to -6,666	Yes	****	<0,0001	E-F
Test details	Mean 1	Mean 2	Mean Diff,	SE of diff,	n1	n2	t	DF
PIK3R1WT vs. PIK3R1c.1699A>G	1.679	4.956	-3.277	1.12	3	3	2.927	8
PIK3R1WT vs. PIK3R1c.1703C>T	1.679	1.335	0.3439	1.12	3	3	0.3071	8
PIK3R1WT vs. PIK3R1c.(1699A>G,1703C>T)	1.679	11.74	-10.06	1.12	3	3	8.989	8
PIK3R1c.1699A>G vs. PIK3R1c.(1699A>G,1703C>T)	4.956	11.74	-6.786	1.12	3	3	6.062	8
PIK3R1c.1703C>T vs. PIK3R1c.(1699A>G,1703C>T)	1.335	11.74	-10.41	1.12	3	3	9.296	8

## Sheet: AKT tub
	Tris	GFP	PIK3R1WT	PIK3R1c.1699A>G	PIK3R1c.1703C>T	PIK3R1c.(1699A>G,1703C>T)
	1	1.27964	1.06947	0.932678	0.849705	1.31037
	1	1.23129	1.36521	1.43151	1.2636	0.828192
	1	0.930789	1.08705	1.05721	0.949193	0.797869
Number of families	1
Number of comparisons per family	5
Alpha	0.05
Šídák's multiple comparisons test	Mean Diff,	95,00% CI of diff,	Below threshold?	Summary	Adjusted P Value
PIK3R1WT vs. PIK3R1c.1699A>G	0.03344	-0,6126 to 0,6795	No	ns	>0,9999	C-D
PIK3R1WT vs. PIK3R1c.1703C>T	0.1531	-0,4930 to 0,7992	No	ns	0.9503	C-E
PIK3R1WT vs. PIK3R1c.(1699A>G,1703C>T)	0.1951	-0,4510 to 0,8412	No	ns	0.8771	C-F
PIK3R1c.1699A>G vs. PIK3R1c.(1699A>G,1703C>T)	0.1617	-0,4844 to 0,8077	No	ns	0.9384	D-F
PIK3R1c.1703C>T vs. PIK3R1c.(1699A>G,1703C>T)	0.04202	-0,6041 to 0,6881	No	ns	0.9999	E-F
Test details	Mean 1	Mean 2	Mean Diff,	SE of diff,	n1	n2	t	DF
PIK3R1WT vs. PIK3R1c.1699A>G	1.174	1.14	0.03344	0.1933	3	3	0.173	8
PIK3R1WT vs. PIK3R1c.1703C>T	1.174	1.021	0.1531	0.1933	3	3	0.7917	8
PIK3R1WT vs. PIK3R1c.(1699A>G,1703C>T)	1.174	0.9788	0.1951	0.1933	3	3	1.009	8
PIK3R1c.1699A>G vs. PIK3R1c.(1699A>G,1703C>T)	1.14	0.9788	0.1617	0.1933	3	3	0.8361	8
PIK3R1c.1703C>T vs. PIK3R1c.(1699A>G,1703C>T)	1.021	0.9788	0.04202	0.1933	3	3	0.2174	8

## Sheet: P-AKT AKT
	Tris	GFP	PIK3R1WT	PIK3R1c.1699A>G	PIK3R1c.1703C>T	PIK3R1c.(1699A>G,1703C>T)
	1	1.6306	2.02851	3.5004	1.73462	10.6993
	1	1.36489	1.35384	4.30287	1.20752	11.6438
	1	1.20634	0.936954	5.14814	1.05862	14.4926
Number of families	1
Number of comparisons per family	5
Alpha	0.05
Šídák's multiple comparisons test	Mean Diff,	95,00% CI of diff,	Below threshold?	Summary	Adjusted P Value
PIK3R1WT vs. PIK3R1c.1699A>G	-2.877	-5,930 to 0,1755	No	ns	0.0662	C-D
PIK3R1WT vs. PIK3R1c.1703C>T	0.1062	-2,947 to 3,159	No	ns	>0,9999	C-E
PIK3R1WT vs. PIK3R1c.(1699A>G,1703C>T)	-10.84	-13,89 to -7,786	Yes	****	<0,0001	C-F
PIK3R1c.1699A>G vs. PIK3R1c.(1699A>G,1703C>T)	-7.961	-11,01 to -4,909	Yes	***	0.0001	D-F
PIK3R1c.1703C>T vs. PIK3R1c.(1699A>G,1703C>T)	-10.94	-14,00 to -7,892	Yes	****	<0,0001	E-F
Test details	Mean 1	Mean 2	Mean Diff,	SE of diff,	n1	n2	t	DF
PIK3R1WT vs. PIK3R1c.1699A>G	1.44	4.317	-2.877	0.9136	3	3	3.15	8
PIK3R1WT vs. PIK3R1c.1703C>T	1.44	1.334	0.1062	0.9136	3	3	0.1162	8
PIK3R1WT vs. PIK3R1c.(1699A>G,1703C>T)	1.44	12.28	-10.84	0.9136	3	3	11.86	8
PIK3R1c.1699A>G vs. PIK3R1c.(1699A>G,1703C>T)	4.317	12.28	-7.961	0.9136	3	3	8.714	8
PIK3R1c.1703C>T vs. PIK3R1c.(1699A>G,1703C>T)	1.334	12.28	-10.94	0.9136	3	3	11.98	8

## Sheet: P-S6RP tub
	Tris	GFP	PIK3R1WT	PIK3R1c.1699A>G	PIK3R1c.1703C>T	PIK3R1c.(1699A>G,1703C>T)
	1	1.40022	1.0602	1.6305	1.10643	2.24576
	1	1.64088	1.92509	2.77294	1.57244	2.17995
	1	1.65862	2.15568	3.78118	1.84657	2.54428
Number of families	1
Number of comparisons per family	5
Alpha	0.05
Šídák's multiple comparisons test	Mean Diff,	95,00% CI of diff,	Below threshold?	Summary	Adjusted P Value
PIK3R1WT vs. PIK3R1c.1699A>G	-1.015	-2,777 to 0,7479	No	ns	0.3781	C-D
PIK3R1WT vs. PIK3R1c.1703C>T	0.2052	-1,557 to 1,968	No	ns	0.9979	C-E
PIK3R1WT vs. PIK3R1c.(1699A>G,1703C>T)	-0.6097	-2,372 to 1,153	No	ns	0.8079	C-F
PIK3R1c.1699A>G vs. PIK3R1c.(1699A>G,1703C>T)	0.4049	-1,358 to 2,167	No	ns	0.9561	D-F
PIK3R1c.1703C>T vs. PIK3R1c.(1699A>G,1703C>T)	-0.8149	-2,577 to 0,9476	No	ns	0.5841	E-F
Test details	Mean 1	Mean 2	Mean Diff,	SE of diff,	n1	n2	t	DF
PIK3R1WT vs. PIK3R1c.1699A>G	1.714	2.728	-1.015	0.5274	3	3	1.924	8
PIK3R1WT vs. PIK3R1c.1703C>T	1.714	1.508	0.2052	0.5274	3	3	0.389	8
PIK3R1WT vs. PIK3R1c.(1699A>G,1703C>T)	1.714	2.323	-0.6097	0.5274	3	3	1.156	8
PIK3R1c.1699A>G vs. PIK3R1c.(1699A>G,1703C>T)	2.728	2.323	0.4049	0.5274	3	3	0.7676	8
PIK3R1c.1703C>T vs. PIK3R1c.(1699A>G,1703C>T)	1.508	2.323	-0.8149	0.5274	3	3	1.545	8

## Sheet: S6RP tub
	Tris	GFP	PIK3R1WT	PIK3R1c.1699A>G	PIK3R1c.1703C>T	PIK3R1c.(1699A>G,1703C>T)
	1	0.837403	0.632049	0.566929	0.69771	0.993611
	1	1.01678	1.19233	1.2627	1.04653	0.882209
	1	1.0356	1.11412	1.14338	0.99342	0.88697
Number of families	1
Number of comparisons per family	5
Alpha	0.05
Šídák's multiple comparisons test	Mean Diff,	95,00% CI of diff,	Below threshold?	Summary	Adjusted P Value
PIK3R1WT vs. PIK3R1c.1699A>G	-0.0115	-0,7201 to 0,6971	No	ns	>0,9999	C-D
PIK3R1WT vs. PIK3R1c.1703C>T	0.06695	-0,6417 to 0,7756	No	ns	0.9992	C-E
PIK3R1WT vs. PIK3R1c.(1699A>G,1703C>T)	0.05857	-0,6500 to 0,7672	No	ns	0.9996	C-F
PIK3R1c.1699A>G vs. PIK3R1c.(1699A>G,1703C>T)	0.07007	-0,6385 to 0,7787	No	ns	0.999	D-F
PIK3R1c.1703C>T vs. PIK3R1c.(1699A>G,1703C>T)	-0.008376	-0,7170 to 0,7002	No	ns	>0,9999	E-F
Test details	Mean 1	Mean 2	Mean Diff,	SE of diff,	n1	n2	t	DF
PIK3R1WT vs. PIK3R1c.1699A>G	0.9795	0.991	-0.0115	0.2121	3	3	0.05425	8
PIK3R1WT vs. PIK3R1c.1703C>T	0.9795	0.9126	0.06695	0.2121	3	3	0.3157	8
PIK3R1WT vs. PIK3R1c.(1699A>G,1703C>T)	0.9795	0.9209	0.05857	0.2121	3	3	0.2762	8
PIK3R1c.1699A>G vs. PIK3R1c.(1699A>G,1703C>T)	0.991	0.9209	0.07007	0.2121	3	3	0.3304	8
PIK3R1c.1703C>T vs. PIK3R1c.(1699A>G,1703C>T)	0.9126	0.9209	-0.008376	0.2121	3	3	0.0395	8

## Sheet: P-S6RP S6RP
	Tris	GFP	PIK3R1WT	PIK3R1c.1699A>G	PIK3R1c.1703C>T	PIK3R1c.(1699A>G,1703C>T)
	1	1.6721	1.6774	2.87602	1.5858	2.2602
	1	1.6138	1.61456	2.19604	1.50253	2.47102
	1	1.60161	1.93488	3.30702	1.8588	2.86851
Number of families	1
Number of comparisons per family	5
Alpha	0.05
Šídák's multiple comparisons test	Mean Diff,	95,00% CI of diff,	Below threshold?	Summary	Adjusted P Value
PIK3R1WT vs. PIK3R1c.1699A>G	-1.051	-1,989 to -0,1128	Yes	*	0.0281	C-D
PIK3R1WT vs. PIK3R1c.1703C>T	0.09323	-0,8447 to 1,031	No	ns	0.999	C-E
PIK3R1WT vs. PIK3R1c.(1699A>G,1703C>T)	-0.791	-1,729 to 0,1470	No	ns	0.1078	C-F
PIK3R1c.1699A>G vs. PIK3R1c.(1699A>G,1703C>T)	0.2598	-0,6781 to 1,198	No	ns	0.9097	D-F
PIK3R1c.1703C>T vs. PIK3R1c.(1699A>G,1703C>T)	-0.8842	-1,822 to 0,05373	No	ns	0.0661	E-F
Test details	Mean 1	Mean 2	Mean Diff,	SE of diff,	n1	n2	t	DF
PIK3R1WT vs. PIK3R1c.1699A>G	1.742	2.793	-1.051	0.2807	3	3	3.744	8
PIK3R1WT vs. PIK3R1c.1703C>T	1.742	1.649	0.09323	0.2807	3	3	0.3322	8
PIK3R1WT vs. PIK3R1c.(1699A>G,1703C>T)	1.742	2.533	-0.791	0.2807	3	3	2.818	8
PIK3R1c.1699A>G vs. PIK3R1c.(1699A>G,1703C>T)	2.793	2.533	0.2598	0.2807	3	3	0.9256	8
PIK3R1c.1703C>T vs. PIK3R1c.(1699A>G,1703C>T)	1.649	2.533	-0.8842	0.2807	3	3	3.15	8
