# Supplementary material for: Somatic PIK3R1 mutations in the iSH2 domain are accessible to PI3Kα inhibition
Source: EMBO Mol Med. 2025 May 19;17(7):1556–74. doi: 10.1038/s44321-025-00249-9 (PMC12254339; doi:10.1038/s44321-025-00249-9)
Supplement: Supplementary file 7 — Figure Source Data EV [file 44321_2025_249_MOESM7_ESM.zip › Figures EV/EV4A_Fibrinogen.xlsx]

## Sheet: Description
Table	Description
Fibrinogen	Fibrinogen (g/L)
Normal range	[1,5-3,5]

## Sheet: Fibrinogen
Fibrinogen (g/L)
	Patient 1	Patient 2	Patient 3
Day 0	2.4	2.8	3
Day 30	2.28	3.8	2.8
Day 60	2.2	3	3.6
Day 90	2.4	3	3.1
Day 180	2.5	3	2.6
Day 365	2.5	3.1	2.8
