# Supplementary material for: Somatic PIK3R1 mutations in the iSH2 domain are accessible to PI3Kα inhibition
Source: EMBO Mol Med. 2025 May 19;17(7):1556–74. doi: 10.1038/s44321-025-00249-9 (PMC12254339; doi:10.1038/s44321-025-00249-9)
Supplement: Supplementary file 7 — Figure Source Data EV [file 44321_2025_249_MOESM7_ESM.zip › Figures EV/EV4B_Platelets.xlsx]

## Sheet: Description
Table	Description
Platelets	Platelets (x109/L)
Normal range	[150-450]

## Sheet: Platelets
Platelets (x109/L)
	Patient 1	Patient 2	Patient 3
Day 0	198	373	231
Day 30	182	387	241
Day 60	248	372	312
Day 90	211	329	262
Day 180	224	330	211
Day 365	240	340	229
